# Supplementary material for: Corrective binaural processing for bilateral cochlear implant patients
Source: PLoS One. 2018 Jan 19;13(1):e0187965. doi: 10.1371/journal.pone.0187965 (PMC5774684; doi:10.1371/journal.pone.0187965)
Supplement: S1 File — The data file is in comma-separated-value text format. Columns are participant number, condition, and actual and mean perceived location, in degrees azimuth. Data for the Unprocessed and Processed conditions are the data for the main experiment, and the other conditions are the band-specific conditions used for generating the corrective functions, where eg., band_250_500 refers to the condition in which the high-pass and low-pass cutoff frequencies were 250 and 500 Hz. (CSV) [file pone.0187965.s001.csv]

S	Condition	AZ_Actual	AZ_Perceived
883	band_125-250	-90	75.0
883	band_125-250	-75	85.0
883	band_125-250	-60	80.0
883	band_125-250	-45	80.0
883	band_125-250	-30	75.0
883	band_125-250	-15	75.0
883	band_125-250	0	85.0
883	band_125-250	15	80.0
883	band_125-250	30	70.0
883	band_125-250	45	85.0
883	band_125-250	60	90.0
883	band_125-250	75	90.0
883	band_125-250	90	80.0
883	band_250-500	-90	45.0
883	band_250-500	-75	50.0
883	band_250-500	-60	55.0
883	band_250-500	-45	50.0
883	band_250-500	-30	50.0
883	band_250-500	-15	40.0
883	band_250-500	0	45.0
883	band_250-500	15	40.0
883	band_250-500	30	40.0
883	band_250-500	45	45.0
883	band_250-500	60	40.0
883	band_250-500	75	30.0
883	band_250-500	90	45.0
883	band_500-1000	-90	-55.0
883	band_500-1000	-75	-50.0
883	band_500-1000	-60	-55.0
883	band_500-1000	-45	-10.0
883	band_500-1000	-30	-40.0
883	band_500-1000	-15	-45.0
883	band_500-1000	0	-45.0
883	band_500-1000	15	-40.0
883	band_500-1000	30	-70.0
883	band_500-1000	45	-15.0
883	band_500-1000	60	-50.0
883	band_500-1000	75	0.0
883	band_500-1000	90	-10.0
883	band_1000-2000	-90	-15.0
883	band_1000-2000	-75	15.0
883	band_1000-2000	-60	25.0
883	band_1000-2000	-45	25.0
883	band_1000-2000	-30	5.0
883	band_1000-2000	-15	25.0
883	band_1000-2000	0	35.0
883	band_1000-2000	15	30.0
883	band_1000-2000	30	40.0
883	band_1000-2000	45	25.0
883	band_1000-2000	60	20.0
883	band_1000-2000	75	25.0
883	band_1000-2000	90	20.0
883	band_2000-4000	-90	-30.0
883	band_2000-4000	-75	-5.0
883	band_2000-4000	-60	-10.0
883	band_2000-4000	-45	-5.0
883	band_2000-4000	-30	-20.0
883	band_2000-4000	-15	5.0
883	band_2000-4000	0	-5.0
883	band_2000-4000	15	-30.0
883	band_2000-4000	30	10.0
883	band_2000-4000	45	15.0
883	band_2000-4000	60	0.0
883	band_2000-4000	75	5.0
883	band_2000-4000	90	5.0
883	band_4000-8000	-90	-70.0
883	band_4000-8000	-75	-65.0
883	band_4000-8000	-60	-75.0
883	band_4000-8000	-45	-85.0
883	band_4000-8000	-30	-70.0
883	band_4000-8000	-15	-80.0
883	band_4000-8000	0	-75.0
883	band_4000-8000	15	-80.0
883	band_4000-8000	30	-70.0
883	band_4000-8000	45	-75.0
883	band_4000-8000	60	-75.0
883	band_4000-8000	75	-75.0
883	band_4000-8000	90	-60.0
2243	band_125-250	-90	0.0
2243	band_125-250	-75	20.0
2243	band_125-250	-60	15.0
2243	band_125-250	-45	20.0
2243	band_125-250	-30	20.0
2243	band_125-250	-15	10.0
2243	band_125-250	0	20.0
2243	band_125-250	15	30.0
2243	band_125-250	30	10.0
2243	band_125-250	45	25.0
2243	band_125-250	60	15.0
2243	band_125-250	75	25.0
2243	band_125-250	90	20.0
2243	band_250-500	-90	40.0
2243	band_250-500	-75	40.0
2243	band_250-500	-60	35.0
2243	band_250-500	-45	35.0
2243	band_250-500	-30	35.0
2243	band_250-500	-15	40.0
2243	band_250-500	0	40.0
2243	band_250-500	15	40.0
2243	band_250-500	30	40.0
2243	band_250-500	45	40.0
2243	band_250-500	60	45.0
2243	band_250-500	75	45.0
2243	band_250-500	90	45.0
2243	band_500-1000	-90	-5.0
2243	band_500-1000	-75	-15.0
2243	band_500-1000	-60	-10.0
2243	band_500-1000	-45	0.0
2243	band_500-1000	-30	10.0
2243	band_500-1000	-15	10.0
2243	band_500-1000	0	30.0
2243	band_500-1000	15	40.0
2243	band_500-1000	30	30.0
2243	band_500-1000	45	25.0
2243	band_500-1000	60	30.0
2243	band_500-1000	75	40.0
2243	band_500-1000	90	40.0
2243	band_1000-2000	-90	10.0
2243	band_1000-2000	-75	0.0
2243	band_1000-2000	-60	30.0
2243	band_1000-2000	-45	15.0
2243	band_1000-2000	-30	25.0
2243	band_1000-2000	-15	25.0
2243	band_1000-2000	0	25.0
2243	band_1000-2000	15	30.0
2243	band_1000-2000	30	30.0
2243	band_1000-2000	45	30.0
2243	band_1000-2000	60	30.0
2243	band_1000-2000	75	35.0
2243	band_1000-2000	90	30.0
2243	band_2000-4000	-90	10.0
2243	band_2000-4000	-75	-5.0
2243	band_2000-4000	-60	-5.0
2243	band_2000-4000	-45	-5.0
2243	band_2000-4000	-30	0.0
2243	band_2000-4000	-15	5.0
2243	band_2000-4000	0	10.0
2243	band_2000-4000	15	30.0
2243	band_2000-4000	30	-5.0
2243	band_2000-4000	45	30.0
2243	band_2000-4000	60	35.0
2243	band_2000-4000	75	10.0
2243	band_2000-4000	90	35.0
2243	band_4000-8000	-90	-60.0
2243	band_4000-8000	-75	-70.0
2243	band_4000-8000	-60	-40.0
2243	band_4000-8000	-45	-60.0
2243	band_4000-8000	-30	-50.0
2243	band_4000-8000	-15	-55.0
2243	band_4000-8000	0	-45.0
2243	band_4000-8000	15	-55.0
2243	band_4000-8000	30	-35.0
2243	band_4000-8000	45	-40.0
2243	band_4000-8000	60	-35.0
2243	band_4000-8000	75	-15.0
2243	band_4000-8000	90	-30.0
2287	band_125-250	-90	10.0
2287	band_125-250	-75	-45.0
2287	band_125-250	-60	20.0
2287	band_125-250	-45	-25.0
2287	band_125-250	-30	65.0
2287	band_125-250	-15	-20.0
2287	band_125-250	0	80.0
2287	band_125-250	15	20.0
2287	band_125-250	30	0.0
2287	band_125-250	45	30.0
2287	band_125-250	60	50.0
2287	band_125-250	75	40.0
2287	band_125-250	90	50.0
2287	band_250-500	-90	-50.0
2287	band_250-500	-75	-55.0
2287	band_250-500	-60	-25.0
2287	band_250-500	-45	-65.0
2287	band_250-500	-30	-50.0
2287	band_250-500	-15	-35.0
2287	band_250-500	0	-10.0
2287	band_250-500	15	40.0
2287	band_250-500	30	-5.0
2287	band_250-500	45	35.0
2287	band_250-500	60	-70.0
2287	band_250-500	75	45.0
2287	band_250-500	90	5.0
2287	band_500-1000	-90	-75.0
2287	band_500-1000	-75	-90.0
2287	band_500-1000	-60	-75.0
2287	band_500-1000	-45	-30.0
2287	band_500-1000	-30	10.0
2287	band_500-1000	-15	0.0
2287	band_500-1000	0	-25.0
2287	band_500-1000	15	-30.0
2287	band_500-1000	30	-25.0
2287	band_500-1000	45	-10.0
2287	band_500-1000	60	40.0
2287	band_500-1000	75	75.0
2287	band_500-1000	90	40.0
2287	band_1000-2000	-90	-40.0
2287	band_1000-2000	-75	-50.0
2287	band_1000-2000	-60	-40.0
2287	band_1000-2000	-45	-35.0
2287	band_1000-2000	-30	-5.0
2287	band_1000-2000	-15	-55.0
2287	band_1000-2000	0	-15.0
2287	band_1000-2000	15	55.0
2287	band_1000-2000	30	-5.0
2287	band_1000-2000	45	-40.0
2287	band_1000-2000	60	20.0
2287	band_1000-2000	75	65.0
2287	band_1000-2000	90	70.0
2287	band_2000-4000	-90	-60.0
2287	band_2000-4000	-75	-65.0
2287	band_2000-4000	-60	-15.0
2287	band_2000-4000	-45	-55.0
2287	band_2000-4000	-30	70.0
2287	band_2000-4000	-15	-25.0
2287	band_2000-4000	0	-35.0
2287	band_2000-4000	15	-5.0
2287	band_2000-4000	30	-10.0
2287	band_2000-4000	45	75.0
2287	band_2000-4000	60	25.0
2287	band_2000-4000	75	55.0
2287	band_2000-4000	90	-55.0
2287	band_4000-8000	-90	-40.0
2287	band_4000-8000	-75	-25.0
2287	band_4000-8000	-60	-65.0
2287	band_4000-8000	-45	-15.0
2287	band_4000-8000	-30	-80.0
2287	band_4000-8000	-15	-45.0
2287	band_4000-8000	0	20.0
2287	band_4000-8000	15	-45.0
2287	band_4000-8000	30	-20.0
2287	band_4000-8000	45	10.0
2287	band_4000-8000	60	60.0
2287	band_4000-8000	75	-10.0
2287	band_4000-8000	90	10.0
1363	band_125-250	-90	-85.0
1363	band_125-250	-75	-90.0
1363	band_125-250	-60	-90.0
1363	band_125-250	-45	-90.0
1363	band_125-250	-30	-80.0
1363	band_125-250	-15	-80.0
1363	band_125-250	0	-25.0
1363	band_125-250	15	75.0
1363	band_125-250	30	30.0
1363	band_125-250	45	85.0
1363	band_125-250	60	80.0
1363	band_125-250	75	80.0
1363	band_125-250	90	85.0
1363	band_250-500	-90	-85.0
1363	band_250-500	-75	-90.0
1363	band_250-500	-60	-85.0
1363	band_250-500	-45	-85.0
1363	band_250-500	-30	-80.0
1363	band_250-500	-15	-25.0
1363	band_250-500	0	-25.0
1363	band_250-500	15	-35.0
1363	band_250-500	30	35.0
1363	band_250-500	45	80.0
1363	band_250-500	60	90.0
1363	band_250-500	75	80.0
1363	band_250-500	90	85.0
1363	band_500-1000	-90	-90.0
1363	band_500-1000	-75	-75.0
1363	band_500-1000	-60	-90.0
1363	band_500-1000	-45	-80.0
1363	band_500-1000	-30	-75.0
1363	band_500-1000	-15	-70.0
1363	band_500-1000	0	75.0
1363	band_500-1000	15	80.0
1363	band_500-1000	30	75.0
1363	band_500-1000	45	80.0
1363	band_500-1000	60	85.0
1363	band_500-1000	75	70.0
1363	band_500-1000	90	80.0
1363	band_1000-2000	-90	-75.0
1363	band_1000-2000	-75	-75.0
1363	band_1000-2000	-60	-65.0
1363	band_1000-2000	-45	-60.0
1363	band_1000-2000	-30	-45.0
1363	band_1000-2000	-15	-45.0
1363	band_1000-2000	0	10.0
1363	band_1000-2000	15	45.0
1363	band_1000-2000	30	50.0
1363	band_1000-2000	45	40.0
1363	band_1000-2000	60	55.0
1363	band_1000-2000	75	70.0
1363	band_1000-2000	90	65.0
1363	band_2000-4000	-90	-60.0
1363	band_2000-4000	-75	-50.0
1363	band_2000-4000	-60	-40.0
1363	band_2000-4000	-45	-15.0
1363	band_2000-4000	-30	-10.0
1363	band_2000-4000	-15	5.0
1363	band_2000-4000	0	0.0
1363	band_2000-4000	15	20.0
1363	band_2000-4000	30	15.0
1363	band_2000-4000	45	25.0
1363	band_2000-4000	60	40.0
1363	band_2000-4000	75	45.0
1363	band_2000-4000	90	60.0
1363	band_4000-8000	-90	-30.0
1363	band_4000-8000	-75	-30.0
1363	band_4000-8000	-60	-10.0
1363	band_4000-8000	-45	0.0
1363	band_4000-8000	-30	5.0
1363	band_4000-8000	-15	10.0
1363	band_4000-8000	0	-15.0
1363	band_4000-8000	15	0.0
1363	band_4000-8000	30	5.0
1363	band_4000-8000	45	40.0
1363	band_4000-8000	60	25.0
1363	band_4000-8000	75	50.0
1363	band_4000-8000	90	55.0
643	band_125-250	-90	-20.0
643	band_125-250	-75	-25.0
643	band_125-250	-60	-20.0
643	band_125-250	-45	-40.0
643	band_125-250	-30	-15.0
643	band_125-250	-15	5.0
643	band_125-250	0	-10.0
643	band_125-250	15	-10.0
643	band_125-250	30	-30.0
643	band_125-250	45	5.0
643	band_125-250	60	-5.0
643	band_125-250	75	5.0
643	band_125-250	90	5.0
643	band_250-500	-90	-15.0
643	band_250-500	-75	-30.0
643	band_250-500	-60	-10.0
643	band_250-500	-45	-15.0
643	band_250-500	-30	-40.0
643	band_250-500	-15	10.0
643	band_250-500	0	5.0
643	band_250-500	15	20.0
643	band_250-500	30	480.0
643	band_250-500	45	20.0
643	band_250-500	60	25.0
643	band_250-500	75	45.0
643	band_250-500	90	20.0
643	band_500-1000	-90	-30.0
643	band_500-1000	-75	-40.0
643	band_500-1000	-60	-35.0
643	band_500-1000	-45	-30.0
643	band_500-1000	-30	-30.0
643	band_500-1000	-15	-35.0
643	band_500-1000	0	0.0
643	band_500-1000	15	25.0
643	band_500-1000	30	45.0
643	band_500-1000	45	25.0
643	band_500-1000	60	20.0
643	band_500-1000	75	10.0
643	band_500-1000	90	40.0
643	band_1000-2000	-90	-55.0
643	band_1000-2000	-75	-65.0
643	band_1000-2000	-60	-65.0
643	band_1000-2000	-45	-60.0
643	band_1000-2000	-30	-50.0
643	band_1000-2000	-15	-40.0
643	band_1000-2000	0	-40.0
643	band_1000-2000	15	-30.0
643	band_1000-2000	30	-5.0
643	band_1000-2000	45	-30.0
643	band_1000-2000	60	5.0
643	band_1000-2000	75	-10.0
643	band_1000-2000	90	0.0
643	band_2000-4000	-90	-65.0
643	band_2000-4000	-75	-65.0
643	band_2000-4000	-60	-55.0
643	band_2000-4000	-45	-75.0
643	band_2000-4000	-30	-50.0
643	band_2000-4000	-15	-35.0
643	band_2000-4000	0	-25.0
643	band_2000-4000	15	-70.0
643	band_2000-4000	30	-25.0
643	band_2000-4000	45	-25.0
643	band_2000-4000	60	-25.0
643	band_2000-4000	75	-30.0
643	band_2000-4000	90	-30.0
643	band_4000-8000	-90	-30.0
643	band_4000-8000	-75	-65.0
643	band_4000-8000	-60	-40.0
643	band_4000-8000	-45	-35.0
643	band_4000-8000	-30	-30.0
643	band_4000-8000	-15	-30.0
643	band_4000-8000	0	-40.0
643	band_4000-8000	15	-20.0
643	band_4000-8000	30	0.0
643	band_4000-8000	45	10.0
643	band_4000-8000	60	-25.0
643	band_4000-8000	75	15.0
643	band_4000-8000	90	-5.0
2349	band_125-250	-90	-30.0
2349	band_125-250	-75	-40.0
2349	band_125-250	-60	-40.0
2349	band_125-250	-45	-25.0
2349	band_125-250	-30	-15.0
2349	band_125-250	-15	-5.0
2349	band_125-250	0	5.0
2349	band_125-250	15	45.0
2349	band_125-250	30	70.0
2349	band_125-250	45	70.0
2349	band_125-250	60	50.0
2349	band_125-250	75	65.0
2349	band_125-250	90	70.0
2349	band_250-500	-90	-50.0
2349	band_250-500	-75	-45.0
2349	band_250-500	-60	-40.0
2349	band_250-500	-45	-35.0
2349	band_250-500	-30	-50.0
2349	band_250-500	-15	-25.0
2349	band_250-500	0	25.0
2349	band_250-500	15	75.0
2349	band_250-500	30	80.0
2349	band_250-500	45	80.0
2349	band_250-500	60	75.0
2349	band_250-500	75	80.0
2349	band_250-500	90	80.0
2349	band_500-1000	-90	-75.0
2349	band_500-1000	-75	-85.0
2349	band_500-1000	-60	-80.0
2349	band_500-1000	-45	-80.0
2349	band_500-1000	-30	-90.0
2349	band_500-1000	-15	-20.0
2349	band_500-1000	0	45.0
2349	band_500-1000	15	90.0
2349	band_500-1000	30	90.0
2349	band_500-1000	45	80.0
2349	band_500-1000	60	90.0
2349	band_500-1000	75	80.0
2349	band_500-1000	90	80.0
2349	band_1000-2000	-90	-80.0
2349	band_1000-2000	-75	-90.0
2349	band_1000-2000	-60	-85.0
2349	band_1000-2000	-45	-50.0
2349	band_1000-2000	-30	-35.0
2349	band_1000-2000	-15	-10.0
2349	band_1000-2000	0	0.0
2349	band_1000-2000	15	15.0
2349	band_1000-2000	30	70.0
2349	band_1000-2000	45	75.0
2349	band_1000-2000	60	80.0
2349	band_1000-2000	75	85.0
2349	band_1000-2000	90	85.0
2349	band_2000-4000	-90	-60.0
2349	band_2000-4000	-75	-80.0
2349	band_2000-4000	-60	-60.0
2349	band_2000-4000	-45	-65.0
2349	band_2000-4000	-30	-30.0
2349	band_2000-4000	-15	-15.0
2349	band_2000-4000	0	5.0
2349	band_2000-4000	15	20.0
2349	band_2000-4000	30	40.0
2349	band_2000-4000	45	70.0
2349	band_2000-4000	60	75.0
2349	band_2000-4000	75	85.0
2349	band_2000-4000	90	80.0
2349	band_4000-8000	-90	-60.0
2349	band_4000-8000	-75	-65.0
2349	band_4000-8000	-60	-70.0
2349	band_4000-8000	-45	-40.0
2349	band_4000-8000	-30	-20.0
2349	band_4000-8000	-15	-5.0
2349	band_4000-8000	0	0.0
2349	band_4000-8000	15	20.0
2349	band_4000-8000	30	35.0
2349	band_4000-8000	45	60.0
2349	band_4000-8000	60	65.0
2349	band_4000-8000	75	75.0
2349	band_4000-8000	90	75.0
883	Unprocessed	-90	-50.0
883	Unprocessed	-75	-55.0
883	Unprocessed	-60	-65.0
883	Unprocessed	-45	-40.0
883	Unprocessed	-30	-50.0
883	Unprocessed	-15	-55.0
883	Unprocessed	0	-60.0
883	Unprocessed	15	-55.0
883	Unprocessed	30	-50.0
883	Unprocessed	45	-15.0
883	Unprocessed	60	-20.0
883	Unprocessed	75	5.0
883	Unprocessed	90	10.0
883	Processed	-90	-82.5
883	Processed	-75	-87.5
883	Processed	-60	-72.5
883	Processed	-45	-75.0
883	Processed	-30	-62.5
883	Processed	-15	-42.5
883	Processed	0	-40.0
883	Processed	15	-7.5
883	Processed	30	-12.5
883	Processed	45	40.0
883	Processed	60	62.5
883	Processed	75	50.0
883	Processed	90	55.0
2243	Unprocessed	-90	-50.0
2243	Unprocessed	-75	-50.0
2243	Unprocessed	-60	-50.0
2243	Unprocessed	-45	-50.0
2243	Unprocessed	-30	-45.0
2243	Unprocessed	-15	-10.0
2243	Unprocessed	0	10.0
2243	Unprocessed	15	5.0
2243	Unprocessed	30	25.0
2243	Unprocessed	45	30.0
2243	Unprocessed	60	30.0
2243	Unprocessed	75	30.0
2243	Unprocessed	90	30.0
2243	Processed	-90	-60.0
2243	Processed	-75	-62.5
2243	Processed	-60	-55.0
2243	Processed	-45	-40.0
2243	Processed	-30	-22.5
2243	Processed	-15	2.5
2243	Processed	0	17.5
2243	Processed	15	37.5
2243	Processed	30	50.0
2243	Processed	45	55.0
2243	Processed	60	60.0
2243	Processed	75	65.0
2243	Processed	90	65.0
2287	Unprocessed	-90	-45.0
2287	Unprocessed	-75	-77.5
2287	Unprocessed	-60	10.0
2287	Unprocessed	-45	-37.5
2287	Unprocessed	-30	-45.0
2287	Unprocessed	-15	-42.5
2287	Unprocessed	0	-52.5
2287	Unprocessed	15	-17.5
2287	Unprocessed	30	-15.0
2287	Unprocessed	45	-7.5
2287	Unprocessed	60	50.0
2287	Unprocessed	75	32.5
2287	Unprocessed	90	42.5
2287	Processed	-90	-90.0
2287	Processed	-75	-60.0
2287	Processed	-60	-55.0
2287	Processed	-45	-65.0
2287	Processed	-30	-50.0
2287	Processed	-15	-10.0
2287	Processed	0	-25.0
2287	Processed	15	25.0
2287	Processed	30	-5.0
2287	Processed	45	50.0
2287	Processed	60	75.0
2287	Processed	75	60.0
2287	Processed	90	55.0
1363	Unprocessed	-90	-35.0
1363	Unprocessed	-75	-40.0
1363	Unprocessed	-60	-35.0
1363	Unprocessed	-45	-25.0
1363	Unprocessed	-30	-35.0
1363	Unprocessed	-15	-5.0
1363	Unprocessed	0	-5.0
1363	Unprocessed	15	15.0
1363	Unprocessed	30	35.0
1363	Unprocessed	45	20.0
1363	Unprocessed	60	50.0
1363	Unprocessed	75	30.0
1363	Unprocessed	90	55.0
1363	Processed	-90	-75.0
1363	Processed	-75	-65.0
1363	Processed	-60	-40.0
1363	Processed	-45	-30.0
1363	Processed	-30	-10.0
1363	Processed	-15	0.0
1363	Processed	0	5.0
1363	Processed	15	15.0
1363	Processed	30	35.0
1363	Processed	45	50.0
1363	Processed	60	70.0
1363	Processed	75	80.0
1363	Processed	90	85.0
643	Unprocessed	-90	-50.0
643	Unprocessed	-75	-45.0
643	Unprocessed	-60	-50.0
643	Unprocessed	-45	-35.0
643	Unprocessed	-30	-40.0
643	Unprocessed	-15	-40.0
643	Unprocessed	0	-25.0
643	Unprocessed	15	0.0
643	Unprocessed	30	0.0
643	Unprocessed	45	20.0
643	Unprocessed	60	20.0
643	Unprocessed	75	-15.0
643	Unprocessed	90	-5.0
643	Processed	-90	-65.0
643	Processed	-75	-75.0
643	Processed	-60	-75.0
643	Processed	-45	-55.0
643	Processed	-30	-45.0
643	Processed	-15	-15.0
643	Processed	0	0.0
643	Processed	15	0.0
643	Processed	30	35.0
643	Processed	45	35.0
643	Processed	60	30.0
643	Processed	75	25.0
643	Processed	90	65.0
2349	Unprocessed	-90	-55.0
2349	Unprocessed	-75	-75.0
2349	Unprocessed	-60	-75.0
2349	Unprocessed	-45	-60.0
2349	Unprocessed	-30	-30.0
2349	Unprocessed	-15	-20.0
2349	Unprocessed	0	5.0
2349	Unprocessed	15	40.0
2349	Unprocessed	30	50.0
2349	Unprocessed	45	75.0
2349	Unprocessed	60	80.0
2349	Unprocessed	75	90.0
2349	Unprocessed	90	70.0
2349	Processed	-90	-86.25
2349	Processed	-75	-70.0
2349	Processed	-60	-55.0
2349	Processed	-45	-35.0
2349	Processed	-30	-20.0
2349	Processed	-15	-5.0
2349	Processed	0	10.0
2349	Processed	15	20.0
2349	Processed	30	30.0
2349	Processed	45	60.0
2349	Processed	60	65.0
2349	Processed	75	90.0
2349	Processed	90	86.25
